# Supplementary material for: A Review of Patient-Reported Outcome Measures in Childhood Cancer
Source: Children (Basel). 2022 Sep 30;9(10):1497. doi: 10.3390/children9101497 (PMC9601091; doi:10.3390/children9101497)
Supplement: Supplementary file 1 [file children-09-01497-s001.zip]

Archive with 1 entries (1 files):
- children-1893842-supplementary.pdf
